# Supplementary material for: Viscoelastic Creep of 3D-Printed Polyethylene Terephthalate Glycol Samples
Source: Polymers (Basel). 2025 Jul 29;17(15):2075. doi: 10.3390/polym17152075 (PMC12349189; doi:10.3390/polym17152075)
Supplement: Supplementary file 1 [file polymers-17-02075-s001.zip]

Archive with 4 entries (3 files):
- polymers-3741254-supplementary/
- polymers-3741254-supplementary/Figure S1. time_humidity.png
- polymers-3741254-supplementary/Figure S2. time_temperature.png
- polymers-3741254-supplementary/File S1. CSV example file with Ultimaker Cura parameters used for printing Y samples.csv
