# Supplementary material for: Viscoelastic Creep of 3D-Printed Polyethylene Terephthalate Glycol Samples
Source: Polymers (Basel). 2025 Jul 29;17(15):2075. doi: 10.3390/polym17152075 (PMC12349189; doi:10.3390/polym17152075)
Supplement: Supplementary file 1 [file polymers-17-02075-s001.zip › polymers-3741254-supplementary/File S1. CSV example file with Ultimaker Cura parameters used for printing Y samples.csv]

Section	Extruder	Key	Type	Value
general	0	Date	str	18/06/2021 11:28:35
general	0	Os	str	Windows 10.0.19041
general	0	Cura_Version	str	4.9.1
general	0	Profile	str	empty
general	0	Quality	str	Fine
general	0	Extruder_Count	int	1
resolution	1	layer_height	float	0.1
resolution	1	layer_height_0	float	0.27
resolution	1	line_width	float	0.35
resolution	1	wall_line_width	float	0.35
resolution	1	wall_line_width_0	float	0.35
resolution	1	wall_line_width_x	float	0.35
resolution	1	infill_line_width	float	0.35
resolution	1	initial_layer_line_width_factor	float	100
shell	1	wall_thickness	float	0
shell	1	wall_line_count	int	0
shell	1	wall_0_wipe_dist	float	0.2
shell	1	wall_0_inset	float	0.025
shell	1	optimize_wall_printing_order	bool	True
shell	1	outer_inset_first	bool	False
shell	1	alternate_extra_perimeter	bool	False
shell	1	travel_compensate_overlapping_walls_enabled	bool	True
shell	1	travel_compensate_overlapping_walls_0_enabled	bool	True
shell	1	travel_compensate_overlapping_walls_x_enabled	bool	True
shell	1	wall_min_flow	float	0
shell	1	fill_perimeter_gaps	enum	everywhere
shell	1	filter_out_tiny_gaps	bool	True
shell	1	fill_outline_gaps	bool	False
shell	1	xy_offset	float	0
shell	1	xy_offset_layer_0	float	0
shell	1	hole_xy_offset	float	0
shell	1	z_seam_type	enum	sharpest_corner
shell	1	z_seam_corner	enum	z_seam_corner_inner
top_bottom	1	top_bottom_thickness	float	0
top_bottom	1	top_thickness	float	0
top_bottom	1	top_layers	int	0
top_bottom	1	bottom_thickness	float	0
top_bottom	1	bottom_layers	int	0
top_bottom	1	initial_bottom_layers	int	0
top_bottom	1	ironing_enabled	bool	False
infill	1	infill_sparse_density	float	100
infill	1	infill_line_distance	float	0.35
infill	1	infill_pattern	enum	lines
infill	1	zig_zaggify_infill	bool	True
infill	1	infill_angles	[int]	[90 ]
infill	1	infill_offset_x	float	0
infill	1	infill_offset_y	float	0
infill	1	infill_randomize_start_location	bool	False
infill	1	infill_multiplier	int	1
infill	1	infill_wall_line_count	int	0
infill	1	infill_overlap	float	0
infill	1	infill_overlap_mm	float	0
infill	1	infill_wipe_dist	float	0
infill	1	infill_sparse_thickness	float	0.1
infill	1	gradual_infill_steps	int	0
infill	1	infill_before_walls	bool	True
infill	1	min_infill_area	float	0
infill	1	infill_support_enabled	bool	False
infill	1	skin_edge_support_thickness	float	0
infill	1	skin_edge_support_layers	int	0
material	1	material_print_temperature	float	245
material	1	material_print_temperature_layer_0	float	245
material	1	material_initial_print_temperature	float	235
material	1	material_final_print_temperature	float	230
material	1	material_bed_temperature	float	85
material	1	material_bed_temperature_layer_0	float	85
material	1	material_flow	float	100
material	1	wall_material_flow	float	100
material	1	wall_0_material_flow	float	100
material	1	wall_x_material_flow	float	100
material	1	infill_material_flow	float	100
material	1	prime_tower_flow	float	100
material	1	material_flow_layer_0	float	100
speed	1	speed_print	float	20
speed	1	speed_infill	float	20
speed	1	speed_wall	float	14
speed	1	speed_wall_0	float	4
speed	1	speed_wall_x	float	14
speed	1	speed_travel	float	120
speed	1	speed_layer_0	float	30
speed	1	speed_print_layer_0	float	30
speed	1	speed_travel_layer_0	float	180
speed	1	speed_slowdown_layers	int	2
speed	1	speed_equalize_flow_enabled	bool	False
speed	1	acceleration_enabled	bool	False
speed	1	jerk_enabled	bool	False
travel	1	retraction_enable	bool	True
travel	1	retract_at_layer_change	bool	False
travel	1	retraction_amount	float	6.5
travel	1	retraction_speed	float	25
travel	1	retraction_retract_speed	float	25
travel	1	retraction_prime_speed	float	25
travel	1	retraction_extra_prime_amount	float	0
travel	1	retraction_min_travel	float	0.7
travel	1	retraction_count_max	int	90
travel	1	retraction_extrusion_window	float	6.5
travel	1	retraction_combing	enum	all
travel	1	retraction_combing_max_distance	float	50
travel	1	travel_retract_before_outer_wall	bool	False
travel	1	travel_avoid_other_parts	bool	True
travel	1	travel_avoid_supports	bool	False
travel	1	travel_avoid_distance	float	0.6562
travel	1	layer_start_x	float	0
travel	1	layer_start_y	float	0
travel	1	retraction_hop_enabled	bool	False
cooling	1	cool_fan_enabled	bool	True
cooling	1	cool_fan_speed	float	100
cooling	1	cool_fan_speed_min	float	80
cooling	1	cool_fan_speed_max	float	100
cooling	1	cool_min_layer_time_fan_speed_max	float	15
cooling	1	cool_fan_speed_0	float	0
cooling	1	cool_fan_full_at_height	float	0.27
cooling	1	cool_fan_full_layer	int	2
cooling	1	cool_min_layer_time	float	3
cooling	1	cool_min_speed	float	10
cooling	1	cool_lift_head	bool	False
support	1	support_enable	bool	False
platform_adhesion	1	prime_blob_enable	bool	False
platform_adhesion	1	adhesion_type	enum	none
meshfix	1	meshfix_union_all	bool	True
meshfix	1	meshfix_union_all_remove_holes	bool	False
meshfix	1	meshfix_extensive_stitching	bool	False
meshfix	1	meshfix_keep_open_polygons	bool	False
meshfix	1	multiple_mesh_overlap	float	0.15
meshfix	1	carve_multiple_volumes	bool	False
meshfix	1	remove_empty_first_layers	bool	True
meshfix	1	meshfix_maximum_resolution	float	0.3
meshfix	1	meshfix_maximum_travel_resolution	float	0.5
meshfix	1	meshfix_maximum_deviation	float	0.025
blackmagic	1	print_sequence	enum	all_at_once
blackmagic	1	infill_mesh	bool	False
blackmagic	1	infill_mesh_order	int	0
blackmagic	1	cutting_mesh	bool	False
blackmagic	1	mold_enabled	bool	False
blackmagic	1	support_mesh	bool	False
blackmagic	1	anti_overhang_mesh	bool	False
blackmagic	1	magic_mesh_surface_mode	enum	normal
blackmagic	1	magic_spiralize	bool	False
experimental	1	slicing_tolerance	enum	middle
experimental	1	infill_enable_travel_optimization	bool	False
experimental	1	minimum_polygon_circumference	float	1
experimental	1	draft_shield_enabled	bool	False
experimental	1	conical_overhang_enabled	bool	False
experimental	1	coasting_enable	bool	False
experimental	1	magic_fuzzy_skin_enabled	bool	False
experimental	1	flow_rate_max_extrusion_offset	float	0
experimental	1	flow_rate_extrusion_offset_factor	float	100
experimental	1	wireframe_enabled	bool	False
experimental	1	adaptive_layer_height_enabled	bool	False
experimental	1	wall_overhang_angle	float	90
experimental	1	wall_overhang_speed_factor	float	100
experimental	1	bridge_settings_enabled	bool	False
experimental	1	clean_between_layers	bool	False
experimental	1	small_hole_max_size	float	0
experimental	1	small_feature_max_length	float	0
experimental	1	small_feature_speed_factor	float	50
experimental	1	small_feature_speed_factor_0	float	50
